# Supplementary material for: The Influence of Daily Honey-Sweetened Yogurt Intake on Outcomes of Low-Grade Inflammation and Microbial Metabolites in Postmenopausal Women
Source: Nutrients. 2026 Feb 4;18(3):522. doi: 10.3390/nu18030522 (PMC12899863; doi:10.3390/nu18030522)
Supplement: Supplementary file 1 [file nutrients-18-00522-s001.zip]

Archive with 1 entries (1 files):
- nutrients-4072583-supplementary.pdf
